# Supplementary material for: Vaccinated COVID-19 Index Cases Are Less Likely to Transmit SARS-CoV-2 to Their Household Contacts: A Cohort Study
Source: Vaccines (Basel). 2024 Feb 26;12(3):240. doi: 10.3390/vaccines12030240 (PMC10975059; doi:10.3390/vaccines12030240)
Supplement: Supplementary file 1 [file vaccines-12-00240-s001.zip]

Archive with 1 entries (1 files):
- vaccines-2823257-supplementary.pdf
